# Supplementary material for: Influence of High Myopia on Outcomes of iStent Inject W Implantation Combined with Cataract Surgery up to 24 Months of Follow-Up
Source: J Clin Med. 2026 Feb 5;15(3):1265. doi: 10.3390/jcm15031265 (PMC12897585; doi:10.3390/jcm15031265)
Supplement: Supplementary file 1 [file jcm-15-01265-s001.zip]

Archive with 1 entries (1 files):
- jcm-4093598-supplementary.pdf
